# Supplementary material for: How do serum lipid levels change and influence progression-free survival in epithelial ovarian cancer patients receiving bevacizumab treatment?
Source: Front Oncol. 2023 Mar 29;13:1168996. doi: 10.3389/fonc.2023.1168996 (PMC10090393; doi:10.3389/fonc.2023.1168996)
Supplement: Supplementary file 1 [file Table_1.xlsx]

## Sheet: 2022.12.12
number	age	height	weight	BMI	Pathological type	FIGO stage	Application sequence of treatment plan	chemotherapy protocol	PFS	progressed?	beginning the therapy,total protein (g/L)	beginning the therapy,albumin (g/L)	beginning the therapy,globulin (g/L)	beginning the therapy,A/G	beginning the therapy,total bilirubin (umol/L)	beginning the therapy,Direct bilirubin (umol/L)	beginning the therapy,Indirect bilirubin (umol/L)	beginning the therapy,Glutamic pyruvic transaminase (U/L)	beginning the therapy,Glutamic oxaloacetic transaminase (U/L)	beginning the therapy,alkaline phosphatase (U/L)	beginning the therapy,γ- Glutamyltransferase (U/L)	beginning the therapy,lactate dehydrogenase (U/L)	beginning the therapy,Prealbumin (mg/L)	beginning the therapy,Total bile acid (umol/L)	beginning the therapy,Urea nitrogen (mmol/L)	beginning the therapy,creatinine (umol/L)	beginning the therapy,uric acid (umol/L)	beginning the therapy,potassium (mmol/L)	beginning the therapy,sodium (mmol/L)	beginning the therapy,chlorine (mmol/L)	beginning the therapy,Bicarbonate (mmol/L)	beginning the therapy,calcium (mmol/L)	beginning the therapy,phosphorus (mmol/L)	beginning the therapy,magnesium (mmol/L)	beginning the therapy,glucose (mmol/L)	beginning the therapy,total cholesterol (mmol/L)	beginning the therapy,triglyceride (mmol/L)	beginning the therapy,HDL cholesterol (mmol/L)	beginning the therapy,non-HDL cholesterol (mmol/L)	beginning the therapy,LDL-cholesterol (mmol/L)	beginning the therapy,VLDL-cholesterol (mmol/L)	beginning the therapy,Apolipoprotein A1 (g/L)	beginning the therapy,Apolipoprotein B (g/L)	beginning the therapy,Lipoprotein (a) (mg/L)	beginning the therapy,free fatty acids (mmol/L)	beginning the therapy,Glycosylated serum protein (fructosamine) (mmol/L)	beginning the therapy,prothrombin time (second)	beginning the therapy,INR	beginning the therapy,Plasma prothrombin time activity
2	62	1.6	46	17.9687	Epithelial Ovarian Cancer	3	1	Paclitaxel+platinum	133	progressed	65.7	37.6	28.1	1.34	7.16	5.42	5.74	7	12	93	10	143	150	6.2	2.17	58.6	283	3.97	138	104	25	2.28	1.07	0.79	5.93	5.08	3.67	1.76	3.87	2.98	0.89	1.21	0.97	344	0.52	1.78	12.9	0.99	102
3	40	1.61	49	18.9036	Epithelial Ovarian Cancer	4	1	Paclitaxel+platinum	770	progressed	65.3	37.6	27.7	1.36	22.87	5.81	17.06	7	15	91	15	245	92	1.88	2.91	51.4	223	4.19	138.2	104.4	25.8	2.29	0.83	0.88	6.05	2.57	1.68	1.12	2.25	1.58	0.67	1.08	0.89	128	0.22	1.88	13	1	80.3
4	39	1.55	52.5	21.8522	Epithelial Ovarian Cancer	3	1	Paclitaxel+platinum	378	progressed	58.4	37.5	20.9	1.79	8.11	1.29	6.82	41	20	59	18	155	211	3.9	5.58	57.8	216	4.62	141.6	105.9	28.1	2.32	1.2	0.79	5.19	3.57	0.98	0.88	2.56	2.92	0.22	1.22	0.7	36	0.22	1.98	12.9	0.96	108
5	51	1.62	62	23.6244	Epithelial Ovarian Cancer	3	1	Paclitaxel+platinum	765	progressed	75.6	44.1	35.5	1.4	14.56	2.8	11.76	10	17	86	32	160	282	3.5	5.89	65.5	269	3.55	142	105.7	28.6	2.46	1.21	0.66	5.49	5.07	1.02	1.45	3.62	3.24	0.38	1.42	0.84	351	0.2	1.9	9.6	0.82	175.6
6	48	1.75	75	24.4898	Epithelial Ovarian Cancer	2	2	Paclitaxel+platinum	360	not progressed	52.1	30.3	21.8	1.39	5.5	1.74	3.76	27	20	122	128	365	155	10.08	2.84	55.6	277	3.32	138.9	104.2	23.3	2.18	0.96	0.85	4	3.18	1.19	0.62	2.56	2.12	0.44	0.59	0.7	51	0.7	1.18	11.7	0.9	97.5
8	70	1.56	42.5	17.4638	Epithelial Ovarian Cancer	4	2	Paclitaxel+platinum	165	progressed	71.3	41.2	30.1	1.37	16.12	2.5	13.62	14	33	138	55	331	135	4.43	6.08	54.5	316	4.35	138.6	104.2	25.4	2.36	1.3	0.94	5.33	5.14	1.2	1.08	4.06	3.62	0.44	1.24	1.13	355	0.31	2.35	12.2	0.94	90.2
10	49	1.63	69	25.9701	Epithelial Ovarian Cancer	3	2	Paclitaxel+platinum	291	progressed	77	45.3	31.7	1.43	20.04	4.94	15.1	46	53	570	312	244	184	7.09	4.25	46.5	253	4.3	137.2	107.5	29	2.51	1.31	0.85	7.52	3.57	1.06	0.89	2.68	2.29	0.39	0.98	0.74	153	0.5	2.28	11.5	0.88	100.6
13	50	1.58	60	24.0346	Epithelial Ovarian Cancer	4	2	Paclitaxel+platinum	210	progressed	78.9	38.8	40.1	0.97	20.51	3.65	16.86	56	44	99	56	522	114	4.08	5.17	52.4	230	3.82	136.2	98.9	27.7	2.37	1.36	0.74	5.16	5.56	0.96	1.32	4.24	3.88	0.36	1.25	1.03	1206	0.23	2.1	12.6	1.08	95.5
14	62	1.55	45	18.7305	Epithelial Ovarian Cancer	4	1	Paclitaxel+platinum	60	progressed	64	27.5	36.5	0.75	8.94	1.79	7.15	69	96	844	228	148	81	2.37	2.7	53.6	237	4.87	134.9	102.7	25.2	2.19	1.4	0.83	4.92	4.9	1.65	1.21	2.67	2.12	0.55	1.01	0.87	208	0.59	1.88	11.7	0.9	97.5
15	72	1.58	57	22.8329	Epithelial Ovarian Cancer	3	3	Paclitaxel+platinum	270	progressed	75.7	34.8	40.9	0.85	18.83	4.42	14.41	14	23	88	16	191	171	3.79	4.2	47.7	311	3.66	138.2	104.6	23.5	2.24	1.35	0.85	4.52	3.74	1.87	1.06	2.68	1.99	0.69	1.26	0.71	63	0.25	1.29	12.1	0.93	91.6
16	58	1.55	65	27.0552	Epithelial Ovarian Cancer	4	1	Paclitaxel+platinum	60	progressed	68.7	35.6	33.1	1.08	12.14	2.09	10.05	28	22	156	133	177	246	1.99	4.8	58.7	470	4.08	139.8	99.1	28.9	2.39	1.53	0.81	12.06	5.23	2.29	1.01	4.22	3.37	0.85	1.23	1.2	186	0.68	2.16	12.2	0.94	90.2
17	55	1.58	65	26.0375	Epithelial Ovarian Cancer	2	2	Paclitaxel+platinum	210	not progressed	71.7	40.8	30.9	1.32	10.45	1.48	8.97	16	25	90	26	189	241	1.66	5.98	57	381	3.8	141.2	103.8	28.1	2.39	1.3	0.66	6.15	6.24	2.4	1.46	4.78	3.89	0.89	1.5	1.21	340	0.44	2.61	10.5	0.8	118.9
18	59	1.6	62	24.2187	Epithelial Ovarian Cancer	3	2	Paclitaxel+platinum	371	progressed	63.5	40.8	22.7	1.8	13.69	2.21	11.48	20	30	190	234	210	244	2.29	4.74	40.4	320	4.09	140.4	106.4	24.1	2.32	1.34	0.92	5.01	5.66	1.63	1.42	4.24	3.64	0.6	1.44	1.06	79	0.3	2.08	11.7	0.9	97.5
19	42	1.58	47.5	19.0274	Epithelial Ovarian Cancer	3	1	Paclitaxel+platinum	400	not progressed	70.6	42.3	28.3	1.49	8.86	1.53	7.33	30	28	63	11	113	318	7.35	5.59	58.6	335	4.61	141.5	104.6	28	2.47	1.26	0.77	4.61	4.49	1.07	1.4	3.09	2.69	0.4	1.33	0.75	375	0.32	2.3	13.1	1	100
20	59	1.56	53	21.7784	Epithelial Ovarian Cancer	3	1	Paclitaxel+platinum	410	progressed	71.6	42.1	29.5	1.43	9.83	1.7	8.13	34	30	103	53	378	268	4.55	4.45	73.1	582	3.87	139.6	103.1	24.6	2.46	1.53	0.91	5.04	4.26	1.58	1.19	3.07	2.49	0.58	1.14	0.76	55	0.3	1.88	12.8	1	100
21	63	1.55	62	25.8065	Epithelial Ovarian Cancer	4	2	Paclitaxel+platinum	45	progressed	71.3	45.2	26.1	1.73	5.93	0.94	4.99	14	25	114	33	438	284	19.06	8.15	61.8	405	4.2	138	104.5	21.8	2.43	1.23	0.76	6.6	6.52	1.84	1.29	5.23	4.55	0.68	1.04	1.18	973	0.29	2.07	11.5	0.88	100.6
22	44	1.61	71	27.3909	Epithelial Ovarian Cancer	3	3	Paclitaxel+platinum	270	progressed	70.5	36.6	33.9	1.08	12.08	2.88	9.2	18	65	228	264	856	127	3.95	3.2	45.6	391	4.3	140.5	104.3	23.8	2.18	1.23	0.45	5.01	3.5	0.77	1.13	2.37	2.09	0.28	1.19	0.68	78	0.66	2.29	14.6	1.12	66.7
23	49	1.78	85	26.8274	Epithelial Ovarian Cancer	3	2	Paclitaxel+platinum	435	progressed	73.7	44.2	29.5	1.5	13.91	2.47	11.44	31	24	133	26	142	315	4.7	7.24	45.6	473	3.92	138.2	102.8	25.6	2.42	1.28	0.77	6.12	4.54	1.96	1.03	3.51	2.78	0.73	1.18	0.84	53	0.53	1.72	11.8	0.9	95.9
24	48	1.58	64	25.6369	Epithelial Ovarian Cancer	3	3	Paclitaxel+platinum	180	not progressed	66.5	43.1	23.4	1.84	8.1	1.45	6.65	17	17	77	48	167	299	2.57	5.18	56.9	374	4.12	142.4	103.1	27.6	2.35	1.28	0.63	5.37	4.45	1.78	1.25	3.2	2.54	0.66	1.47	0.8	118	0.35	2.07	12.9	0.96	108
28	62	1.53	45	19.2234	Epithelial Ovarian Cancer	4	2	Paclitaxel+platinum	180	not progressed	46.3	25.2	21.1	1.19	7.66	1.66	6	12	21	74	39	256	136	11.17	2.94	44	223	3.83	127.7	90.1	27.6	2.15	1.27	0.77	6.16	4.55	1.21	0.89	3.66	3.21	0.45	0.95	1.02	448	0.4	1.32	13.5	1.04	75.5
30	45	1.6	60	23.4375	Epithelial Ovarian Cancer	3	1	Paclitaxel+platinum	160	progressed	60.5	34.5	26	1.33	7.93	2.02	5.91	11	18	50	12	239	107	2.7	4.64	43.7	414	3.4	141.8	108.2	26.5	2.03	1.28	0.9	5.44	3.67	1.88	1.12	3.22	2.35	0.97	1.2	1.01	389	0.38	1.99	11.8	1.01	110.6
31	54	1.62	72.5	27.6254	Epithelial Ovarian Cancer	3	3	Paclitaxel+platinum	240	progressed	69.3	44.3	25	1.77	9.83	1.74	8.09	28	27	110	27	222	269	18.81	5.1	43.2	479	3.74	141.4	104.9	25.9	2.46	1.03	0.93	4.63	5.68	1.59	1.53	4.15	3.56	0.59	1.26	0.94	1215	0.37	2.03	11.6	0.89	99
32	59	1.58	66	26.4381	Epithelial Ovarian Cancer	4	2	Paclitaxel+platinum	180	progressed	66.5	39.1	27.4	1.43	7.08	1.02	6.06	48	24	90	35	209	245	3.45	7.57	52.1	295	3.69	141.3	109.1	23.2	2.18	1.27	1.01	5.85	4.14	3.24	0.74	3.4	2.2	1.2	1.03	0.85	89	0.29	2.13	12	0.92	93
33	85	1.5	42	18.6667	Epithelial Ovarian Cancer	3	1	Paclitaxel+platinum	500	progressed	64.8	36.6	28.2	1.3	12.61	1.96	10.65	11	23	81	14	751	203	13.35	4.18	52.1	228	3.74	140.7	106.9	23.9	2.25	0.94	1.01	5.13	5.27	1.69	1.23	4.04	3.41	0.63	1.21	1.01	184	0.21	1.57	11.5	0.88	100.6
36	72	1.52	43	18.6115	Epithelial Ovarian Cancer	3	2	Paclitaxel+platinum	110	progressed	56.1	33.2	22.9	1.45	5.49	0.89	4.6	6	21	70	13	146	121	11.52	6.12	64.7	305	4.34	138.4	105.3	26.3	2.24	0.92	0.93	5.71	4.32	1.72	1.02	3.3	2.66	0.64	1.15	0.98	193	0.51	1.74	11	0.84	109.1
39	66	1.58	60	24.0346	Epithelial Ovarian Cancer	3	2	Paclitaxel+platinum	160	progressed	67.7	42.8	24.9	1.72	21.76	2.39	19.37	19	22	112	21	300	318	1.67	3.8	56.5	283	3.29	140.1	103.3	26.1	2.31	0.97	0.9	5.2	6.5	3.35	1.37	5.13	3.89	1.24	1.48	1.41	168	0.62	21.4	11.1	0.85	107.3
40	48	1.62	58	22.1003	Epithelial Ovarian Cancer	4	1	Paclitaxel+platinum	120	progressed	75	39.3	35.7	1.1	6.36	0.93	5.43	16	25	80	35	283	275	6.62	4.36	48.9	194	4.04	140.3	107.6	25.2	2.22	1.16	0.82	5.35	5.15	1.77	1.34	3.81	3.16	0.65	1.54	1.14	245	0.21	1.66	10.7	0.82	114.8
41	67	1.58	70	28.0404	Epithelial Ovarian Cancer	4	1	Paclitaxel+platinum	270	progressed	69.7	39.6	30.1	1.32	13.14	1.82	11.32	29	38	64	51	218	209	11.09	7.05	80.8	436	3.92	139.2	106.7	22.5	2.35	0.98	0.76	6.53	7.41	2.62	1.6	5.81	4.84	0.97	1.86	1.43	93	0.21	2.62	11.4	0.87	102.2
43	58	1.62	55	20.9572	Epithelial Ovarian Cancer	3	1	Paclitaxel+platinum	360	progressed	71.6	42.2	29.4	1.44	10.53	1.96	8.57	13	35	100	31	290	134	5.08	6.21	46.6	271	4.33	140	104.5	26.8	2.38	1.28	0.83	4.66	4.16	1.25	1.03	3.13	2.67	0.46	1.13	0.75	891	0.23	1.81	12.7	1	100
44	59	1.58	50	20.0288	Epithelial Ovarian Cancer	1	1	Paclitaxel+platinum	560	not progressed	61.4	40.7	20.7	1.97	8.31	1.36	6.95	14	16	63	19	200	214	4.33	4.98	63.5	226	3.83	141.9	108.6	24.7	2.18	1.22	0.86	4.29	4.14	1.3	0.97	3.17	2.69	0.48	1.21	0.77	89	0.32	1.93	12.6	0.97	85.1
46	61	1.55	52	21.6441	Epithelial Ovarian Cancer	3	2	Paclitaxel+platinum	380	progressed	70.6	39.6	31	1.28	10.94	1.88	9.06	12	24	78	13	242	139	3.16	3.49	58	359	3.84	139.1	101.7	25.1	2.36	1.38	0.86	5.74	5.49	1.13	1.25	4.24	3.82	0.42	1.27	1.1	508	0.46	2.08	12.1	0.93	91.6
47	53	1.58	60	24.0346	Epithelial Ovarian Cancer	3	1	Paclitaxel+platinum	70	progressed	75.2	41.3	33.9	1.22	4.81	0.81	4	28	32	116	63	150	258	13.18	4.99	62.6	406	3.92	139.7	105.4	23.5	2.46	1.35	0.85	5.66	7.76	1.33	1.93	6.68	5.91	0.77	1.23	1.56	88	0.28	1.99	10.9	0.84	111
48	53	1.6	52	20.3125	Epithelial Ovarian Cancer	3	1	Paclitaxel+platinum	570	progressed	66	42.3	23.7	1.78	7.56	1.34	6.22	6	11	110	13	153	185	4.85	4.49	42.2	224	3.29	141	103.6	27.9	2.27	1.06	0.54	6.06	3.29	2.11	1.14	3.72	1.76	1.96	1.33	0.64	254	0.39	2.21	12	0.92	93
50	79	1.53	44	18.7962	Epithelial Ovarian Cancer	3	2	Paclitaxel+platinum	315	progressed	69.1	43.1	26	1.66	13.01	2.59	10.42	21	23	80	21	271	232	27.04	5.06	52.7	221	4.09	146	108.8	24.9	2.4	1.1	0.94	4.46	4.51	1.26	1.1	4.43	3.55	0.88	1.1	0.99	966	0.32	1.88	13.7	1.05	73.8
51	76	1.6	56	21.875	Epithelial Ovarian Cancer	4	1	Paclitaxel+platinum	220	not progressed	80.6	45.3	35.3	1.28	7.62	1.16	6.46	13	18	158	31	334	285	16.11	14.85	126.3	298	4.82	140	105	25.2	2.44	1.44	0.94	13.89	4.69	1.24	1.05	3.64	3.18	0.46	1.28	1.04	78	0.25	3.49	10.9	0.84	111
52	65	1.55	70	29.1363	Epithelial Ovarian Cancer	4	1	Paclitaxel+platinum	510	not progressed	61.1	35.2	25.9	1.36	8.25	1.1	7.15	10	16	62	27	194	283	2.33	8.8	61.4	442	4.28	139.6	103.8	25.5	2.26	1.1	0.92	4.76	5.91	2.45	0.86	5.05	4.14	0.91	1.01	1.36	269	0.22	2.06	12.3	0.94	88.9
54	58	1.62	65	24.7676	Epithelial Ovarian Cancer	4	3	Paclitaxel+platinum	330	progressed	71.7	38.2	33.5	1.14	11.13	2.43	8.7	58	43	99	85	190	172	13.34	3.82	63.1	438	3.95	137	104.9	25.9	2.3	1.41	0.79	6.41	4.51	1.79	0.92	3.59	2.93	0.66	1.24	0.87	178	0.34	2.49	13.8	1.08	88
55	67	1.62	54	20.5761	Epithelial Ovarian Cancer	3	3	Paclitaxel+platinum	150	progressed	66.1	41.3	24.8	1.67	10.07	2.07	8	8	16	84	11	184	174	2.86	4.79	44.5	217	4.06	142.4	103.3	29.1	2.4	1.17	0.92	5.27	3.73	1.25	1.23	2.5	2.04	0.46	1.08	0.66	101	0.21	1.86	11.2	0.86	105.6
56	70	1.55	48	19.9792	Epithelial Ovarian Cancer	4	3	Paclitaxel+platinum	128	not progressed	72.2	40	32.2	1.24	10.85	2.77	8.08	13	36	69	32	231	156	10.69	5.04	60.1	256	3.46	132.3	89.6	28.8	2.27	0.99	0.49	4.88	5.41	1.53	1.42	3.99	3.42	0.57	1.4	1.14	214	0.89	2.17	10.9	0.84	111
58	69	1.58	51	20.4294	Epithelial Ovarian Cancer	4	3	Paclitaxel+platinum	190	progressed	69.3	43.4	25.9	1.68	6.55	1.35	5.2	15	16	75	9	192	231	16.9	4.61	62.2	270	3.91	143.5	104.6	24.5	2.46	1.06	0.68	4.88	4.02	1.45	1.88	2.95	2.26	0.69	1.12	0.98	128	0.27	1.97	10.8	0.83	112.9
59	69	1.58	50	20.0288	Epithelial Ovarian Cancer	3	1	Paclitaxel+platinum	140	progressed	63.5	36	27.5	1.31	7.41	1.24	6.17	13	21	72	17	166	181	29.29	7.06	51.6	245	3.57	141.3	102.9	28.7	2.27	1.15	0.65	4.98	5.6	1.85	1.47	4.13	3.45	0.68	1.47	0.94	411	0.16	1.79	12.8	0.96	108
60	58	1.58	67	26.8386	Epithelial Ovarian Cancer	4	1	Paclitaxel+platinum	330	progressed	75.8	46.3	29.5	1.57	22.62	3.52	19.1	37	29	92	99	163	328	3.15	4.3	38.7	485	3.86	141.7	102.5	27.3	2.52	1.3	0.85	5.06	6.11	4.8	1.3	4.81	3.03	1.78	1.65	1.14	71	0.3	1.61	11.6	1	100
62	58	1.65	63	23.1405	Epithelial Ovarian Cancer	3	1	Paclitaxel+platinum	190	progressed	68.8	33.5	35.3	0.95	6.03	0.98	5.05	19	40	127	33	229	271	1.75	4.55	54.1	290	4.08	139.2	106	24.2	2.27	1.41	0.83	4.36	5.67	1.46	1.34	4.24	3.88	0.36	1.89	0.88	310	0.46	2.89	11.1	0.85	107.3
63	70	1.54	60	25.2994	Epithelial Ovarian Cancer	3	1	Paclitaxel+platinum	280	not progressed	68.5	40.3	28.2	1.43	7.18	1.4	5.78	12	18	70	45	192	227	5.17	6.89	61.1	186	4.81	137.1	105.8	23.1	2.26	1.02	0.98	12.98	6.46	1.21	1.9	4.56	4.11	0.45	2.09	1.06	245	0.18	2.67	10.4	0.8	121
64	54	1.58	40	16.0231	Epithelial Ovarian Cancer	3	2	Paclitaxel+platinum	270	progressed	59.5	33.3	26.2	1.27	9.4	2.11	7.29	7	19	73	10	196	96	3.04	4.29	51.2	242	3.86	144.1	107.3	28.9	2.27	1.12	0.81	4	5.59	1.1	1.21	4.38	3.97	0.41	1.15	1.01	906	0.41	1.81	12.9	1.1	90.6
67	54	1.56	55	22.6003	Epithelial Ovarian Cancer	4	1	Paclitaxel+platinum	300	progressed	67.8	39.6	28.2	1.4	19.71	3.64	16.07	12	18	90	11	175	184	6.73	3.99	49.1	219	3.38	142.5	107.9	20.4	2.33	1.13	0.92	5.13	3.39	0.65	1.26	2.13	1.89	0.24	1.08	0.56	792	0.11	1.95	11.4	0.87	102.2
68	59	1.62	64	24.3865	Epithelial Ovarian Cancer	3	2	Paclitaxel+platinum	500	not progressed	59.5	38.5	21	1.83	11.23	2.26	8.97	20	17	77	12	168	269	3.52	5.94	59.7	292	3.93	141.1	109.3	26.7	2.32	1.09	0.98	5.44	4.73	1.2	1.29	3.44	3	0.44	1.27	0.75	38	0.23	2.02	12	0.92	93
71	49	1.58	62	24.8358	Epithelial Ovarian Cancer	2	1	Paclitaxel+platinum	1080	progressed	67	41.1	25.9	1.59	10.3	1.51	8.79	12	16	63	36	203	261	5.45	3.13	46.1	308	3.63	142.4	105.5	26.9	2.43	1.25	0.84	4.19	7.64	6.01	1.02	6.62	4.4	2.22	1.12	0.77	294	0.25	1.47	10.7	0.82	114.8
72	54	1.6	69	26.9531	Epithelial Ovarian Cancer	4	1	Paclitaxel+platinum	540	progressed	59.7	36.6	23.1	1.58	8.05	1.5	6.55	18	24	82	20	292	240	3.15	4.06	45	374	3.88	141.3	105.7	27.6	2.21	1.46	0.66	4.78	5.91	3.92	1.21	4.7	3.25	1.45	1.55	0.91	66	0.21	1.51	13.4	1.02	98
73	62	1.6	60	23.4375	Epithelial Ovarian Cancer	3	2	Paclitaxel+platinum	200	not progressed	68.1	43.4	24.7	1.76	10.51	1.78	8.73	31	26	98	27	237	243	6.55	5.94	50.1	275	3.99	139	101.8	26.1	2.45	1.62	1	10.41	6.48	2.22	1.25	5.23	4.41	0.82	1.16	1.35	280	0.21	1.87	12.2	0.92	115
74	53	1.59	60	23.7332	Epithelial Ovarian Cancer	4	1	Paclitaxel+platinum	440	not progressed	68.4	45.3	23.1	1.96	12.85	2.16	10.69	12	31	91	46	223	262	2.42	4.57	38.1	324	3.49	141.5	105.3	24.3	2.38	1.35	0.87	5.03	3.96	2.11	1	2.96	2.18	0.78	1.26	0.83	287	0.54	2.21	11.5	0.88	100.6
76	56	1.55	56	23.3091	Epithelial Ovarian Cancer	3	2	Paclitaxel+platinum	330	progressed	73.8	46.6	27.2	1.71	10.59	1.82	8.77	12	19	109	12	171	274	3.49	7.32	61.4	320	3.9	144.3	106.2	28.4	2.37	1.27	0.99	5.54	4.38	2.25	0.78	3.6	2.77	0.83	0.87	0.88	62	0.33	2.04	11.8	0.9	95.9
78	68	1.5	58	25.7778	Epithelial Ovarian Cancer	4	1	Paclitaxel+platinum	270	progressed	55.6	33.6	22	1.53	10.43	2.75	7.68	19	23	149	15	170	91	2.61	4.9	50.7	298	4.68	142.3	106.9	25.3	2.15	1.18	0.81	4.81	3.22	1.89	1.09	2.26	1.5	0.76	1.01	0.76	88	0.45	2.18	14.3	1.13	82
79	59	1.65	54	19.8347	Epithelial Ovarian Cancer	3	1	Paclitaxel+platinum	270	progressed	74.3	42.8	31.5	1.36	7.2	1.11	6.09	29	32	66	15	181	277	10.45	4.78	41	256	3.72	140.1	106.8	28.7	2.36	1.32	0.84	5.4	6.17	1.66	1.33	4.84	4.23	0.61	1.39	1.11	115	0.22	2.19	11.1	0.85	107.3
80	69	1.6	61	23.8281	Epithelial Ovarian Cancer	4	1	Paclitaxel+platinum	540	not progressed	67.2	36.1	31.1	1.16	8.1	1.03	7.07	17	21	80	17	233	213	3.64	7.31	69.9	344	3.87	139.6	108.4	24.5	2.27	1.26	0.8	4.9	5.67	1.12	1.96	3.88	3.04	0.84	1.12	0.88	339	0.12	2.11	10.3	0.79	123.1
84	51	1.6	61	23.8281	Epithelial Ovarian Cancer	2	2	Paclitaxel+platinum	680	progressed	78.1	35.5	42.6	0.83	9.54	2.18	7.36	12	16	96	40	190	160	2.91	3.36	51.5	336	3.69	138.8	103.8	23.4	2.36	1.15	1.01	5.33	3.98	1.39	0.76	3.22	2.71	0.51	0.87	0.88	574	0.35	1.32	11.7	0.9	97.5
86	54	1.5	62	27.5556	Epithelial Ovarian Cancer	4	1	Paclitaxel+platinum	180	progressed	61	37.8	23.2	1.63	12.68	2.45	10.23	21	32	62	12	343	89	5.09	3.62	67.8	325	4.05	140.2	104.1	25.5	2.31	1.1	0.95	5.18	4.03	1.16	1.02	3.01	2.58	0.43	1.23	0.99	236	0.63	2.01	11.7	0.9	97.5
87	64	1.62	60	22.8624	Epithelial Ovarian Cancer	3	1	Paclitaxel+platinum	250	not progressed	59	37.7	21.3	1.77	8.94	1.42	7.52	11	17	102	47	157	233	4.27	5.06	56.2	316	4.27	138.3	103	25.6	2.3	1.58	0.89	5.14	6.24	1.78	1.2	5.04	4.38	0.66	1.24	1.42	49	0.4	1.95	11	0.84	109.1
88	59	1.6	64	25	Epithelial Ovarian Cancer	3	2	Paclitaxel+platinum	240	progressed	72.5	40.9	31.6	1.29	13.94	2.81	11.13	22	12	117	17	180	148	4.75	5.2	43.8	266	3.86	141.6	106.8	24.2	2.44	1.2	1.01	6.63	4.28	1.12	1.26	3.22	2.66	0.56	1.11	1.01	688	0.38	2.1	12.3	0.94	88.9
89	50	1.6	42	16.4062	Epithelial Ovarian Cancer	4	1	Paclitaxel+platinum	120	progressed	77.7	47.9	29.8	1.61	12.78	1.83	10.95	23	23	91	27	165	313	4.67	4.39	44.9	299	3.72	141	104.1	25.8	2.49	1.2	0.6	5.47	7.2	1.93	1.36	5.84	5.13	0.71	1.38	12.4	87	0.72	1.92	11.7	0.9	97.5
90	69	1.58	53	21.2306	Epithelial Ovarian Cancer	4	1	Paclitaxel+platinum	300	progressed	72.9	47.6	25.3	1.88	7.83	1.51	6.32	10	22	95	25	252	243	1.01	4.3	47.2	218	4.33	140	103.5	28.7	2.4	1.45	1.01	5.48	5.66	0.48	1.8	3.86	3.68	0.18	1.52	0.95	42	0.28	1.73	11.1	0.85	107.3
91	77	1.56	40	16.4366	Epithelial Ovarian Cancer	3	1	Paclitaxel+platinum	865	progressed	53.4	31.2	22.2	1.41	8.46	2.07	6.39	11	16	66	14	127	85	6.67	2.69	37.2	188	3.69	139.8	105.5	27.7	2.16	1.39	0.82	4.14	3.82	0.58	0.94	2.88	2.67	0.21	1.02	0.76	405	0.13	1.54	12.4	1.06	99
92	52	1.51	49	21.4903	Epithelial Ovarian Cancer	4	2	Paclitaxel+platinum	240	progressed	68.9	42.1	26.8	1.57	9.33	1.66	7.67	80	51	122	25	225	304	2.18	3.31	54.2	389	3.75	141.5	105.3	23.3	2.45	1.24	0.65	4.83	6.34	2.18	1.17	5.17	4.36	0.81	1.3	1.16	848	0.36	1.78	11.8	0.9	95.9
93	66	1.6	60	23.4375	Epithelial Ovarian Cancer	3	2	Paclitaxel+platinum	350	progressed	61	36.9	24.1	1.53	10.68	2.21	8.47	12	16	64	19	139	198	1.72	5.64	54.5	343	4.19	143.1	106.7	26.8	2.26	1.22	0.94	5.23	4.05	1.54	0.97	3.08	2.51	0.57	1.15	0.78	125	0.32	1.41	12.2	0.94	90.2
95	54	1.62	60	22.8624	Epithelial Ovarian Cancer	3	1	Paclitaxel+platinum	260	not progressed	46.7	29.8	16.9	1.76	14.87	2.92	11.95	20	28	93	35	227	133	2.42	2.56	53.3	185	4.07	141.2	106.6	27.4	2.13	1.37	0.79	4.88	3.87	0.88	1.1	2.77	2.44	0.33	1.23	0.84	77	0.47	1.47	11.8	0.9	95.9
96	37	1.62	62	23.6244	Epithelial Ovarian Cancer	3	2	Paclitaxel+platinum	560	progressed	74.2	49.7	24.5	2.03	11.16	1.44	9.72	24	22	122	28	217	339	3.43	4.37	62.8	293	4.27	141.6	104.3	26.1	2.47	1.42	0.92	5.81	5.9	2.67	1.21	4.69	3.7	0.99	1.39	1.17	591	0.31	2.41	10.9	0.84	111
99	48	1.65	50	18.3655	Epithelial Ovarian Cancer	3	1	Paclitaxel+platinum	120	progressed	78.2	46.7	31.5	1.48	9.5	2.7	6.8	25	21	88	60	271	210	3.5	6.74	58	192	4.16	133.6	91.3	32.4	2.57	1.4	0.79	6.15	5.41	1.51	1	4.41	0.56	3.85	0.89	1.2	411	0.43	2.57	11.9	0.89	123
102	52	1.6	55	21.4844	Epithelial Ovarian Cancer	3	3	Paclitaxel+platinum	60	progressed	65.1	36.6	28.5	1.28	15	3.06	11.94	13	21	58	12	173	196	2.16	6.27	59.2	227	3.71	140.3	101.6	30	2.23	1.04	0.87	4.95	4.77	0.86	1.46	3.31	2.99	0.32	1.48	0.86	80	1.18	2	11.7	0.9	97.5
104	50	1.62	56	21.3382	Epithelial Ovarian Cancer	4	1	Paclitaxel+platinum	240	progressed	63.1	32.9	30.2	1.09	8.58	1.79	6.79	25	27	97	56	250	146	1.66	2.66	41.6	126	4.16	136.3	100.3	27.6	2.17	1.29	0.88	4.71	5.08	2.22	1.23	3.85	3.03	0.82	1.4	0.88	216	0.42	2.25	12.4	0.95	87.6
105	53	1.66	65	23.5883	Epithelial Ovarian Cancer	4	1	Paclitaxel+platinum	500	not progressed	69.4	46.1	23.3	1.98	16.7	2.12	14.58	23	22	74	34	140	297	4.22	3.23	79	353	3.95	139.9	104.5	24.6	2.44	1.42	0.75	6.33	5.44	2.12	1.47	4.66	3.78	0.88	1.45	1.33	298	0.36	2.11	11.1	0.85	107.3
106	68	1.55	50	20.8117	Epithelial Ovarian Cancer	4	1	Paclitaxel+platinum	135	not progressed	61.4	38.7	22.7	1.7	15.07	2.88	12.19	22	30	89	29	306	202	9.23	5.96	51.7	284	4.14	138.4	104	26	2.29	1.46	0.97	4.33	3.54	0.76	1.18	2.36	2.08	0.28	1.29	0.63	401	0.44	2.2	9.5	0.73	142.8
107	59	1.62	62.5	23.815	Epithelial Ovarian Cancer	3	1	Paclitaxel+platinum	210	not progressed	64.2	41	23.2	1.77	11.1	1.61	9.49	10	20	127	29	380	180	3.41	5.67	56.4	405	3.67	139.4	103.4	23.3	2.22	1.02	0.94	7.36	3.36	1.99	0.98	3.67	2.65	1.02	1.22	0.98	289	0.32	2.06	13.2	1.01	78.2
108	54	1.6	68	26.5625	Epithelial Ovarian Cancer	3	2	Paclitaxel+platinum	500	progressed	61.7	37.2	24.5	1.52	5.97	1.01	4.96	18	33	79	17	218	155	2.06	2.63	42.3	353	3.67	141.7	107.5	26.2	2.25	1.26	0.77	5.15	5.78	1.46	0.9	4.88	4.34	0.54	0.99	1.14	148	0.4	1.36	11.8	0.9	95.9
109	51	1.61	67.5	26.0407	Epithelial Ovarian Cancer	4	3	Paclitaxel+platinum	150	progressed	62.1	39.5	22.6	1.75	11.71	2.11	9.6	26	30	82	57	214	231	4.92	5.8	52.3	310	3.48	142.8	108.8	23.2	2.21	1.12	0.67	4.8	4.66	1.12	1.14	3.52	3.11	0.41	1.33	0.94	650	0.47	1.98	10.8	0.83	112.9
111	67	1.6	59	23.0469	Epithelial Ovarian Cancer	4	3	Paclitaxel+platinum	150	progressed	53.7	34.6	19.1	1.81	7.83	1.44	6.39	11	40	74	15	2032	222	2.13	3.6	70.4	263	3.6	142.4	110.5	24.4	2.12	1.16	0.86	4.94	5.05	0.92	1.61	3.44	3.1	0.34	1.47	0.81	509	0.67	1.64	11.9	0.91	94.5
113	57	1.59	45	17.7999	Epithelial Ovarian Cancer	3	1	Paclitaxel+platinum	170	progressed	57.1	31.6	25.5	1.24	9.41	1.95	7.46	6	21	103	41	267	242	5.71	3.85	65.2	316	3.42	140.3	108.7	21.8	2.1	1.26	0.55	4.56	4.63	1.21	1.56	3.36	2.84	0.52	1.1	1.01	66	0.18	1.89	12.9	1	100
114	47	1.62	53	20.1951	Epithelial Ovarian Cancer	3	1	Paclitaxel+platinum	300	progressed	69.4	40.5	28.9	1.4	18.67	3.36	15.31	17	23	17	61	203	250	3.87	7.17	57.2	297	4.25	136.4	100.4	26.7	2.41	1.45	0.84	5.77	5.39	1.21	1.13	4.26	3.81	0.45	1.06	1.04	85	0.43	1.68	12.2	0.94	90.2
115	51	1.62	54	20.5761	Epithelial Ovarian Cancer	3	3	Paclitaxel+platinum	45	progressed	71.9	41.3	30.6	1.35	8.51	1.4	7.11	17	35	89	18	521	192	3.29	3.34	47	366	3.98	136.5	100.6	23.4	2.39	1.27	0.73	5.89	5.34	2.05	1.23	4.11	3.35	0.76	1.42	1.17	250	0.72	1.79	11.7	0.9	97.5
116	54	1.6	55	21.4844	Epithelial Ovarian Cancer	4	1	Paclitaxel+platinum	300	progressed	64.2	37.8	26.4	1.43	7.5	1.24	6.26	12	20	67	21	167	201	2.18	3.08	36.5	253	3.82	140.5	108	26.3	2.27	1.16	0.93	4.72	4.46	1.41	1.1	3.36	2.84	0.52	1.1	0.84	114	0.2	1.9	13.3	1.02	77.3
118	51	1.55	61	25.3902	Epithelial Ovarian Cancer	3	3	Paclitaxel+platinum	450	progressed	74.2	40.4	33.8	1.2	11.92	2.22	9.7	22	30	87	43	198	190	1.88	3.16	46.9	329	3.65	139.7	101.6	26.9	2.52	1.16	0.67	6.04	7.56	1.68	1.16	6.4	5.78	0.62	1.06	1.85	1846	0.57	2.36	11	0.84	109.1
119	56	1.54	48	20.2395	Epithelial Ovarian Cancer	4	3	Paclitaxel+platinum	120	progressed	61.9	38.2	23.7	1.61	13.5	5	8.5	15	13	28	43	179	198	4.65	5.45	67	288	3.52	130	90	23.6	2.09	0.7	0.52	6.28	4.31	1.31	1.1	2.63	1.95	0.68	0.96	0.85	960	0.46	2.25	13	1	100
120	51	1.6	62	24.2188	Epithelial Ovarian Cancer	4	1	Paclitaxel+platinum	220	progressed	57.9	27.5	30.4	0.9	8.6	2	6.6	9	20	82	133	108	221	4.32	5.28	67.1	316	3.6	133	96	26.7	2.15	1.38	0.57	5.95	5.68	2.72	1.1	4.14	3.6	0.54	1.44	0.98	360	0.44	1.89	12.6	1	100
122	67	1.54	55	23.1911	Epithelial Ovarian Cancer	3	3	Paclitaxel+platinum	210	not progressed	69.7	44.3	25.4	1.74	24.1	7.1	17	24	26	56	58	254	269	4.46	7.34	87.8	475	3.88	143	106	27.4	2.49	1.15	0.57	6.96	4.72	3.26	0.93	3.38	2.73	0.65	1.13	0.99	560	0.38	2.12	11.5	0.86	116.4
123	58	1.62	64	24.3865	Epithelial Ovarian Cancer	4	1	Paclitaxel+platinum	120	progressed	62.4	34.5	27.9	1.24	11.1	3.9	7.2	61	94	33	195	188	388	7.6	4.67	54	176	3.88	139	103	24.2	2.13	1.29	0.79	5.3	3.9	0.57	1.44	2.23	2.12	0.11	1.35	0.62	330	0.48	1.86	11.6	0.87	112.6
124	67	1.55	64	26.6389	Epithelial Ovarian Cancer	3	2	Paclitaxel+platinum	60	progressed	73.8	47.6	26.2	1.81	24.1	11.1	13	25	31	54	80	212	288	4.33	6.46	66.7	282	3.3	135	90	26.2	2.31	1.22	0.87	4.6	4.6	2.3	1.66	4.52	3.63	0.89	1.12	0.96	560	0.49	1.78	12.2	1	100
125	55	1.62	55	20.9572	Epithelial Ovarian Cancer	3	3	Paclitaxel+platinum	200	progressed	62.5	44.6	17.9	2.49	17.4	3.2	13.2	26	30	46	111	175	167	3.2	4.76	66.4	268	4.1	143	106	31.1	2.35	1	0.75	4.54	5.66	0.93	1.99	3.07	2.88	0.19	1.46	0.93	880	0.49	2.12	12.8	0.98	101.2
126	54	1.66	60	21.7738	Epithelial Ovarian Cancer	4	3	Paclitaxel+platinum	160	progressed	66.6	39.9	26.7	1.49	10.98	2.63	8.35	33	28	104	30	263	188	5.54	4.01	41.6	227	3.74	139.7	105.1	22.4	2.27	1.07	0.75	7.63	4.91	1.18	1.1	3.81	3.37	0.44	1.21	0.95	99	0.45	3.68	11.4	0.97	119.5
127	54	1.68	74	26.2188	Epithelial Ovarian Cancer	2	3	Paclitaxel+platinum	190	not progressed	63.1	39.2	23.9	1.64	8.06	1.41	6.65	20	18	60	29	168	238	5.84	5.45	57.6	351	3.69	141.1	104.9	26.2	2.29	1.33	0.79	5.17	4.41	1.12	0.86	3.55	3.14	0.41	1.04	1.04	409	0.31	2.12	10.6	0.81	116.8
128	65	1.58	66	26.4381	Epithelial Ovarian Cancer	3	1	Paclitaxel+platinum	260	not progressed	71	37.7	33.3	1.13	14.32	3.62	10.7	6	30	119	15	204	47	7.89	5.27	54.5	284	4.18	135.3	96.8	26.1	2.38	1.06	0.8	5.18	4.17	1.29	0.76	3.41	2.93	0.48	0.95	1.07	328	0.46	2.3	11.1	0.85	107.3
130	59	1.58	69	27.6398	Epithelial Ovarian Cancer	4	2	Paclitaxel+platinum	240	not progressed	63.9	42.7	21.2	2.01	8.94	1.36	7.58	11	17	71	16	141	235	2.56	7.47	59.9	327	3.67	140.4	107.2	26.5	2.4	1.15	0.78	5.28	5.61	1.41	1.29	4.32	3.8	0.52	1.26	1.05	156	0.22	2.12	11	0.84	109.1
135	56	1.58	59	23.634	Epithelial Ovarian Cancer	3	3	Paclitaxel+platinum	180	not progressed	69.7	39.4	30.3	1.3	12.5	2.4	10.1	9	27	44	32	98	242	4.8	4.34	45.3	199	4.63	142	104	25.3	2.46	1.27	0.92	5.45	3.55	0.76	0.86	1.94	1.79	0.15	0.98	0.59	229	0.45	1.94	14.2	1	100
136	54	1.58	61	24.4352	Epithelial Ovarian Cancer	4	2	Paclitaxel+platinum	270	progressed	73.1	43	30.1	1.43	12.5	3.5	9	37	27	33	31	70	198	10.2	3.96	38	254	3.88	146	107	25.2	2.33	1.2	0.73	6.2	4.29	3.23	1.16	2.74	2.09	0.65	0.97	0.8	488	0.23	2.15	11.5	0.85	112.6
137	66	1.53	64	27.3399	Epithelial Ovarian Cancer	3	3	Paclitaxel+platinum	300	progressed	63.6	37.6	26	1.45	18.2	4.8	13.4	33	12	28	78	188	212	5.6	3.68	61.6	189	3.89	142	106	22.4	2.32	1.21	0.89	5.61	4.56	2.34	0.98	2.12	1.99	0.13	0.86	0.98	226	0.26	1.96	14.2	1	100
138	49	1.68	68	24.093	Epithelial Ovarian Cancer	3	3	Paclitaxel+platinum	210	progressed	56.3	27.7	28.6	0.97	22.4	11.2	11.2	40	95	88	79	928	992	20.8	8.72	39	507	4.24	129	94	17	2.23	1.01	0.66	4.31	3.32	2.46	1.2	2.23	1.35	0.88	0.99	0.67	128	0.3	2.01	10.2	0.91	96.7
7	54	1.6	67	26.1719	Epithelial Ovarian Cancer	1	1	Gemcitabine+platinum	112	progressed	73.8	40	33.8	1.18	10.08	1.54	8.54	15	17	117	91	421	204	1.64	3.88	54.7	370	4.89	136.9	100.3	26.8	2.55	1.49	0.96	9.58	5.02	4.46	0.78	4.24	2.59	1.65	0.75	1.02	67	0.39	2.46	12.3	0.94	88.9
9	56	1.56	57	23.4221	Epithelial Ovarian Cancer	4	1	Gemcitabine+platinum	187	progressed	61.2	36.7	24.5	1.5	11.29	2.22	9.07	11	19	48	21	191	147	3	5.07	51.9	261	4.18	142	105.9	27.4	2.33	1.06	0.96	5.48	4.36	0.94	1.09	3.27	2.92	0.35	1.03	0.83	210	0.24	1.85	11.8	0.9	95.9
27	54	1.58	60	24.0346	Epithelial Ovarian Cancer	3	2	Gemcitabine+platinum	300	progressed	69.6	44.4	25.2	1.76	17.51	2.96	14.55	17	20	77	18	188	291	9.56	4.51	62.6	264	3.81	142.2	104.7	30.2	2.41	1.14	0.78	4.71	5.16	1.37	1.11	4.05	3.54	0.51	1.08	0.95	94	0.23	1.93	11.1	0.85	107.3
45	58	1.56	57	23.4221	Epithelial Ovarian Cancer	3	3	Gemcitabine+platinum	270	progressed	68	38.1	29.9	1.27	7.67	1.54	6.13	15	21	89	46	329	169	2.88	7.28	57	499	3.77	139.5	108.6	24	2.18	1.17	0.82	4.92	4.79	0.75	1.28	3.51	3.23	0.28	1.22	0.77	77	0.19	1.86	14.9	1.19	76
49	66	1.62	60	22.8624	Epithelial Ovarian Cancer	3	2	Gemcitabine+platinum	60	progressed	75.4	48.2	27.2	1.77	9.98	1.89	8.09	38	32	86	18	216	283	12.83	4.99	47.9	233	3.87	142	103	27.7	2.47	1.26	1.04	5.02	5.16	1.45	1.1	4.06	3.52	0.54	1.42	0.93	89	0.45	1.77	11.8	0.9	95.9
70	52	1.56	45	18.4911	Epithelial Ovarian Cancer	4	3	Gemcitabine+platinum	225	progressed	62.3	36.1	26.2	1.38	10.12	2.64	7.48	14	25	90	24	233	72	3.13	3.1	41.1	306	3.51	139.6	100.6	28.8	2.23	1.28	0.78	5.12	3.73	1.33	0.79	2.94	2.45	0.49	0.83	0.82	122	0.54	1.56	13.1	1	79.2
77	64	1.6	57	22.2656	Epithelial Ovarian Cancer	3	2	Gemcitabine+platinum	210	progressed	75.5	40.2	35.3	1.14	9.59	1.99	7.6	10	32	57	21	225	450	7.69	9.28	91.6	280	4.2	138.8	104.1	24.1	2.36	1.36	0.96	4.51	4.87	1.05	1.31	3.56	3.17	0.39	1.19	0.73	43	0.18	1.74	10.8	0.83	112.9
82	54	1.58	51	20.4294	Epithelial Ovarian Cancer	4	2	Gemcitabine+platinum	30	progressed	56	33	23	1.43	13.27	2.84	10.43	11	13	92	36	256	83	3.56	2.49	52.7	260	3.99	133.3	96.9	26.8	2.2	1.08	0.57	5.22	3.61	0.49	1.3	2.31	2.13	0.18	1.18	0.6	316	0.46	1.94	13.9	1.07	72.1
83	34	1.64	60	22.3081	Epithelial Ovarian Cancer	2	2	Gemcitabine+platinum	180	progressed	67.6	42.8	24.8	1.73	9.39	1.61	7.78	22	21	65	27	165	241	5.05	5.39	43.9	305	3.24	139.4	103.1	25.9	2.38	1.2	0.55	5.39	3.82	3.05	0.72	3.1	1.97	1.13	1.06	0.77	54	0.33	2.55	11.2	0.86	105.6
100	41	1.65	72	26.4463	Epithelial Ovarian Cancer	3	2	Gemcitabine+platinum	150	progressed	67.4	41	26.4	1.55	5.23	1.28	3.95	35	32	53	61	203	246	4.54	5.61	61.7	397	4.36	141	105.3	27.1	2.39	1.64	0.98	5.68	4.25	2.02	1.07	3.18	2.43	0.75	1.16	0.72	20	0.39	2.15	12.9	0.96	108
103	51	1.58	60	24.0346	Epithelial Ovarian Cancer	3	3	Gemcitabine+platinum	60	progressed	68	42.8	25.2	1.7	12.7	2.42	10.28	17	29	102	55	215	209	4.71	6.07	57.9	33	3.77	140.2	105.5	25.6	2.48	1.54	0.72	5.98	3.89	1	1.25	2.64	2.27	0.37	1.23	0.65	118	0.41	2.29	10.4	0.8	121
110	68	1.56	62.5	25.6821	Epithelial Ovarian Cancer	2	2	Gemcitabine+platinum	210	progressed	66.9	42.9	24	1.79	16.76	2.46	14.3	15	30	105	29	300	219	2.54	6.14	55	396	3.54	144.1	108.4	26.2	2.33	1.17	0.92	5.79	5.28	1.02	1.65	3.63	3.25	0.38	1.69	0.82	271	0.47	2.12	11.8	0.9	95.9
117	56	1.56	45	18.4911	Epithelial Ovarian Cancer	3	2	Gemcitabine+platinum	11	progressed	76.9	41.4	35.5	1.17	12.24	2.15	10.09	12	19	104	34	147	229	3.77	7.66	86	543	4.29	141	103.2	30.2	2.39	1.15	0.79	4.79	7.78	3.89	1.23	5.78	4.82	0.96	1.22	1.23	680	0.62	2.05	13.4	1.03	76.4
131	30	1.56	44	18.0802	Epithelial Ovarian Cancer	3	3	Gemcitabine+platinum	60	progressed	46.8	20.7	26.1	0.79	8.2	4.2	4	11	10	14	12	120	134	1.6	2.73	30	259	4.35	126	90	25.1	1.91	1.27	0.87	4.61	1.32	1.98	0.49	1.22	0.86	0.36	0.44	0.56	98	0.55	1.98	15.7	1.28	68.6
132	54	1.62	64	24.3865	Epithelial Ovarian Cancer	3	3	Gemcitabine+platinum	60	progressed	61.1	29.3	31.8	0.92	17.2	4.6	12.6	6	30	12	33	87	306	4.2	10.3	123.6	755	3.11	132	84	22.2	2.14	1.08	0.89	5.85	4.59	1.51	1.71	2.89	2.59	0.3	1.54	0.9	288	0.42	1.88	11.9	0.89	107.6
134	52	1.55	52	21.6441	Epithelial Ovarian Cancer	3	1	Gemcitabine+platinum	330	progressed	55.5	33.7	21.8	1.55	18	5.4	12.6	11	19	87	15	97	202	2.3	5.96	107.9	686	3.58	142	107	21.3	2.22	1.06	0.91	5.57	4.84	2.44	0.83	3.53	3.04	0.49	1.07	0.91	556	0.42	1.99	12.9	0.99	105.6
1	78	1.6	60	23.4375	Epithelial Ovarian Cancer	4	2	others	180	not progressed	64.5	43.8	20.7	2.12	31.72	4.72	27	21	30	92	27	203	231	8.71	5.63	91.2	273	3.83	142.7	107.8	23.8	2.34	1.1	0.88	5.14	4.36	1.08	1.39	3.38	2.89	0.38	1.72	0.85	142	0.36	2.12	12	1	100
11	68	1.58	45	18.026	Epithelial Ovarian Cancer	4	3	others	210	not progressed	68.3	37.6	30.7	1.22	11.16	2.11	9.05	14	30	64	29	227	214	3.89	4.61	55.6	385	3.97	143.6	107.6	26.5	2.27	1.1	0.75	5.44	4.3	1.78	1.29	3.01	2.35	0.66	1.53	0.85	394	0.44	1.97	11.4	0.87	102.2
12	50	1.61	49	18.9036	Epithelial Ovarian Cancer	4	2	others	277	progressed	69.3	41.6	27.7	1.5	13.78	2.59	11.19	12	17	95	8	141	268	6.73	4.23	45.4	289	3.71	141.4	104.8	27.5	2.45	1.16	0.83	4.96	4.6	1.02	1.37	3.23	2.85	0.38	1.32	0.79	36	0.45	1.92	11.6	0.89	99
25	53	1.64	67	24.9108	Epithelial Ovarian Cancer	4	1	others	370	not progressed	70.4	45.3	25.1	1.8	11.53	1.61	9.92	13	17	71	12	172	232	5.73	4.22	47.9	273	3.84	141	108.2	24.8	2.49	1.36	0.87	5.97	5.65	1.58	1.53	4.12	3.54	0.58	1.58	1.04	49	0.38	2.26	10.8	0.83	112.9
26	52	1.55	45	18.7305	Epithelial Ovarian Cancer	2	3	others	150	progressed	75.3	45.2	30.1	1.5	11.08	2.31	8.77	18	23	96	57	196	261	5.99	6.88	34.3	260	3.56	141	105.9	28.9	2.38	1.1	0.66	5.62	4.65	1.34	1.27	3.38	2.88	0.5	1.32	0.84	258	0.44	1.95	10.9	0.84	111
29	32	1.64	62	23.0518	Epithelial Ovarian Cancer	3	1	others	210	not progressed	67.5	41.8	25.7	1.63	9.13	2.14	6.99	13	13	47	38	153	264	9.36	4.3	48.4	368	3.53	139.4	106.8	25.6	2.33	1.4	0.83	4.76	3.4	0.79	0.96	2.44	2.15	0.29	1.02	0.64	45	0.32	2.02	11.6	0.89	99
34	54	1.55	40	16.6493	Epithelial Ovarian Cancer	4	2	others	90	progressed	64.5	38.5	26	1.48	6.79	1.07	5.72	21	26	67	27	220	288	3.08	7.13	53.2	274	3.77	141.1	105.5	25	2.23	1.24	0.87	4.79	5.88	1.02	1.67	4.42	3.65	0.77	1.21	1.11	366	0.48	2.11	12	0.87	130
35	69	1.53	53	22.6409	Epithelial Ovarian Cancer	3	1	others	60	progressed	62.9	33.4	29.5	1.13	9.07	1.8	7.27	6	16	70	10	138	147	4.28	7.08	53.1	329	4.2	142	107.9	26.5	2.27	1.37	0.78	4.73	4.42	0.84	1.25	3.17	2.86	0.31	1.31	0.81	275	0.1	1.97	11.6	0.89	99
37	56	1.68	63	22.3214	Epithelial Ovarian Cancer	3	2	Paclitaxel+platinum	125	progressed	65.3	38.9	26.4	1.47	10.54	1.95	8.59	16	19	90	13	166	219	4.22	4.2	48	251	3.91	141.9	105.4	29	2.31	1.55	0.87	4.82	5.5	0.85	1.93	3.57	3.26	0.31	1.51	0.79	259	0.32	2.07	13.4	1	89
38	35	1.52	65	28.1337	Epithelial Ovarian Cancer	3	3	others	90	progressed	66.9	43.3	23.6	1.83	6.71	1.18	5.53	40	29	75	39	258	289	5.07	5.6	55.7	341	4.49	140.5	106.4	23.1	2.38	1.3	0.72	5.16	5.79	1.51	0.97	4.82	4.26	0.56	0.98	1.13	265	0.18	1.52	11.4	0.87	102.2
42	53	1.66	60	21.7738	Epithelial Ovarian Cancer	3	3	others	180	progressed	66.6	39.9	26.7	1.49	10.98	2.63	8.35	33	28	104	30	263	188	5.54	4.01	41.6	227	3.74	139.7	105.1	22.4	2.27	1.07	0.75	7.63	4.91	1.18	1.1	3.81	3.37	0.44	1.21	0.95	99	0.45	3.68	11.4	0.97	119.5
53	73	1.53	44	18.7962	Epithelial Ovarian Cancer	3	3	others	90	progressed	54.7	26.2	28.5	0.92	5.5	1.34	4.16	9	16	65	11	167	130	1.07	3.34	40	169	3.79	140.2	102.5	27.9	2.1	1.31	0.78	4.27	3.27	1.16	0.91	2.36	1.93	0.43	1.02	0.67	105	0.08	1.53	10.7	0.91	114.8
57	58	1.56	46	18.902	Epithelial Ovarian Cancer	4	2	others	135	not progressed	63.3	40.2	23.1	1.74	12.79	2.08	10.71	16	25	70	38	166	226	2.99	6.15	73.8	391	4.22	140.2	107.4	26.5	2.35	1.18	0.78	5.46	5.84	0.8	2.01	3.83	3.53	0.3	2.01	1	62	0.14	2.43	10.3	0.79	123.1
61	52	1.55	50	20.8117	Epithelial Ovarian Cancer	4	3	others	90	progressed	77.6	44.6	33	1.35	7.69	1.5	6.19	21	26	121	24	229	233	4.83	8.02	110.1	481	4.19	140.3	102.5	27.2	2.41	1.67	1.01	5.91	5.19	1.65	1.14	4.05	3.44	0.61	1.2	0.95	326	0.47	2.48	10.4	0.8	121
65	54	1.58	50	20.0288	Epithelial Ovarian Cancer	3	3	others	60	progressed	62.5	37	25.5	1.45	11.26	1.91	9.35	15	20	98	22	168	230	7.05	6.57	52.6	256	4.07	143.5	108.2	26.4	2.36	1.26	0.89	4.75	5.1	3.28	0.99	4.11	2.9	1.21	1.23	0.95	142	0.21	1.75	11.9	0.91	94.5
66	47	1.6	47.5	18.5547	Epithelial Ovarian Cancer	3	3	others	30	progressed	59.7	40.3	19.4	2.08	13.18	2.37	10.81	7	19	59	9	190	154	1.24	5.55	45.7	279	3.47	143.6	109.6	25	2.34	1.17	0.73	4.88	3.07	0.87	0.87	2.2	1.88	0.32	1.09	0.61	253	0.37	1.8	14.4	1.1	68.1
69	59	1.65	42	15.427	Epithelial Ovarian Cancer	3	3	others	60	progressed	59.7	40.3	19.4	2.08	13.9	2.09	11.81	16	29	49	7	188	220	2.93	4.34	52.2	225	3.93	141	106.1	28.2	2.31	1.27	0.95	4.65	6.24	1.23	1.77	4.47	4.01	0.46	1.6	1.07	178	0.31	1.7	11.5	0.88	100.6
75	61	1.6	61	23.8281	Epithelial Ovarian Cancer	3	3	others	30	progressed	55.5	38.4	17.1	2.25	26.35	4.07	22.28	18	23	82	40	199	189	3.73	5.54	35.7	181	3.89	140.7	105.7	26.1	2.27	1.35	0.69	4.9	4.61	1.28	1.19	3.42	2.95	0.47	1.28	0.84	377	0.5	1.76	12.3	0.94	88.9
81	52	1.57	63	25.5588	Epithelial Ovarian Cancer	3	3	others	266	progressed	55.5	29.4	26.1	1.13	8.06	1.98	6.08	11	13	66	18	194	98	4.14	2.91	41.7	274	4.04	140.2	104.7	30.7	2.05	1.23	0.89	4.83	3.58	1.13	0.94	2.64	2.22	0.42	1.09	0.7	893	0.18	0.91	13	1	80.3
85	53	1.62	72.5	27.6254	Epithelial Ovarian Cancer	3	3	others	190	not progressed	68	41.5	26.5	1.57	20.04	3.44	16.6	13	17	107	17	167	282	6.61	4.45	50.4	256	4.32	141.1	105.4	26.8	2.36	1.27	0.89	5.36	3.78	1.01	1.25	2.53	2.16	0.37	1.5	0.68	82	0.21	2.32	11.7	0.9	97.5
94	53	1.6	48	18.75	Epithelial Ovarian Cancer	2	3	others	30	progressed	61.4	38.9	22.5	1.73	7.88	1.34	6.54	18	21	68	11	187	178	8.83	3.88	49.6	233	4.28	140.6	107	28.6	2.24	1.16	0.74	4.26	4.15	1.36	0.97	31.8	2.68	0.5	1.13	0.76	244	0.18	1.32	12.4	0.95	87.6
97	58	1.58	40	16.0231	Epithelial Ovarian Cancer	3	2	others	120	progressed	63.8	37.9	25.9	1.46	8.71	1.87	6.84	15	20	71	16	159	259	1.57	5.4	43.9	226	4.23	140.3	106.2	24.8	2.28	1.24	0.86	4.99	5.66	2.98	1.01	4.33	3.31	1.02	1.2	1.1	565	0.46	2.12	12.1	1.03	104.6
98	51	1.53	51	21.7865	Epithelial Ovarian Cancer	3	3	others	30	progressed	57.1	33	24.1	1.37	8.18	1.5	6.68	18	25	50	17	144	143	5.53	5.03	47.7	277	3.55	135.8	101.2	23.4	2.2	1.22	0.47	7.57	4.82	1.14	1.03	3.79	3.37	0.42	1	1.04	160	0.55	1.97	12.1	0.93	91.6
101	50	1.58	48	19.2277	Epithelial Ovarian Cancer	3	3	others	150	progressed	46.9	29.1	17.8	1.63	6.6	1.42	5.18	18	76	93	35	1124	74	5.76	9.33	74.7	621	4.75	133.5	92.6	33.9	2.04	0.96	0.81	3.72	3.38	2.1	0.9	2.48	1.7	0.78	1.23	0.75	156	0.56	2.18	10.1	0.77	127.6
112	51	1.65	70	25.7117	Epithelial Ovarian Cancer	3	3	others	103	progressed	61.5	33.7	27.8	1.21	7.71	1.79	5.92	15	32	76	18	193	220	1.01	2.74	54.5	107	3.15	141.7	104.1	28.4	2.24	1.09	0.74	5.09	3.06	2.51	0.87	2.19	1.26	0.93	1.2	0.49	94	0.31	1.2	12.5	0.96	86.3
121	64	1.55	64	26.6389	Epithelial Ovarian Cancer	3	3	others	150	progressed	74.3	38.5	35.8	1.08	12.6	4.6	8	15	30	29	27	158	145	3.62	6.7	73.5	503	3.18	131	97	26.4	2.31	1.1	0.54	4.06	3	0.84	0.68	2.04	1.87	0.17	0.91	0.64	220	0.51	1.86	14.2	1.52	86.4
129	49	1.58	50	20.0288	Epithelial Ovarian Cancer	4	1	others	180	not progressed	68.9	39.8	29.1	1.37	22.35	3.82	18.53	12	14	81	13	175	167	4.69	3.36	48.5	233	3.47	139.9	107.4	24.2	2.27	1.2	0.93	4.92	3.66	0.94	1.1	2.56	2.21	0.35	1.12	0.66	287	0.24	2.1	11.2	0.85	107.3
133	35	1.68	59	20.9042	Epithelial Ovarian Cancer	3	3	others	120	progressed	70	46.5	23.5	1.98	18.8	4.9	13.9	14	21	35	21	104	216	3.7	3.24	75.7	291	3.39	136	98	23.9	2.5	1.18	0.97	5.61	5.13	1.13	1.32	3.1	2.87	0.23	1.25	0.99	1288	0.48	2.06	11.3	1.01	100.6
139	70	1.55	64	26.6389	Epithelial Ovarian Cancer	4	3	others	210	progressed	59	34.7	24.3	1.43	5.9	2.3	3.6	12	15	16	73	116	134	5.2	4.76	69.7	253	3.73	141	101	27.3	21.3	1.01	0.9	4.7	2.82	0.91	1.14	1.43	1.25	0.18	1.06	0.42	256	0.32	1.99	13.3	1	100.1
[truncated: 49 more columns]
